# Supplementary material for: Psychological Inoculation for Credibility Assessment, Sharing Intention, and Discernment of Misinformation: Systematic Review and Meta-Analysis
Source: J Med Internet Res. 2023 Aug 29;25:e49255. doi: 10.2196/49255 (PMC10498317; doi:10.2196/49255)
Supplement: Multimedia Appendix 3 [file jmir_v25i1e49255_app3.xlsx]

## Sheet: fakediscern
Study	Sample	Country	Age	Theme	Intervention	Intervention_Strategy	Measurement	比较方式	Measurement_Time	Outcome
Agley2021	1017	United States	45	Health_COVID	Graphic	Content_based	错误信息可信度	后测	Immediately	Misinformation Credibility Assessment	对原有数据重新分析
Amazeen2022	154	United States	46	Health_COVID	Graphic	Technology-based	错误信息可信度	后测	Immediately	Misinformation Credibility Assessment	只报告了回归系数，技术与内容接种选择了技术接种	https://www.campbellcollaboration.org/escalc/html/EffectSizeCalculator-SMD22.php	在以上网站进行了效应量转换	样本量平均值处理	B=-0.08；SE=0.10	d=0.1605
Apuke2022	470	Nigeria	18-35	Common	Course	Technology-based	错误信息材料真假混合	前后测	Immediately	Misinformation Credibility Assessment,Misinformation Sharing Intention	给作者发邮件，询问数据	假可信	pre:1.1+0.76(control); 1.2+0.69	post 2.9+0.72;4.6+0.83	假分享	pre:1.5+0.52(inoculation);1.7+0.72	2.5+0.62;4.5+0.88
Basol2020	198	United States	18-24	Common	Game	Technology-based	只有假新闻材料	前后测	Immediately	Misinformation Credibility Assessment
Basol2021	1187	United Kingdom, France, Germany	34	Health_COVID	Game	Technology-based	错误信息材料真假混合	前后测	Immediately	Misinformation Discernment,Misinformation Sharing, Real Information Discernment	重新分析，全部数据	分成三组？
Biddlestone2022	302	United States	36	Health_COVID	Graphic	Technology-based	Identification of misinformation	后测	Immediately	Misinformation Discernment	重新分析，考虑拆分为两个研究	只有可信度
Boman2021a	227	United States	39	Policy	Graphic	Content_based	对机构的相信	后测	Immediately	Misinformation Discernment	攻击组织与被攻击组织的可信度	可以分别代表对假信息的相信以及对真信息的相信	数据（SE）121+106	假的	3.68+0.12（inoculation）；4.38+0.12	真	4.62+0.12（inoculation）；3.88+0.11
Boman2021b	264+78	United States	38	Policy	Graphic	Content_based	对机构的相信	后测	Immediately	Misinformation Discernment			数据（SE）78（control）+264	假的	3.55+0.08（inoculation）；4.02+0.15	真	4.62+0.06（inoculation）；4.09+0.12
Brinson2022	458	United States	42	Health_COVID	Graphic	Content_based	Misinformation Sharing	后测	Immediately	Misinformation Sharing
Brinson2022	543	United States	41	Health_COVID	Graphic	Content_based	Misinformation Sharing	后测	Immediately	Misinformation Sharing
Cook2017_1	287	United States	48	Climate Change	Graphic	Technology-based	对科学家的相信	后测	Immediately	Misinformation Discernment	分真假两组		145+142（接种）	假的	3.38+0.73；3.20+0.74（inoculation）	真的	3.26+0.82；3.28+0.73（inoculation）
Cook2017_2	196	United States	48	Climate Change	Graphic	Technology-based	对科学家的相信	后测	Immediately	真新闻的相信
Dai2022	143+143	United States	39	Health_COVID	Graphic	Content_based	行为意图	前后测	Immediately	Misinformation Discernment			143+143	前测	5.02+1.90（接种）；5.47+1.85	后测	5.37+1.91；5.53+1.77
Green2022	83	Australia	36	Climate Change	Graphic	Technology-based	真假混合信息可信度	后测	Immediately	Misinformation Discernment, Real Information Discernment	问作者，discernment
Guan2021	198	United States	34	Health_COVID	Graphic	Content_based	假新闻可信度	后测	Immediately	Misinformation Discernment
Iles2021	854	United States	34	Health	Graphic	Technology-based	Change in behavioral intention+分享意图	后测	Immediately	Misinformation Discernment, Misinformation Sharing
Jiang2022	82	China	19	Health_COVID	Graphic	Content_based	Change in behavioral intention	后测	Immediately	Misinformation Discernment
Lewandowsky2021	591	United States	35	Policy	Video	Technology-based	假视频感知可信度与分享意图	后测	Immediately	Misinformation Discernment, Misinformation Sharing	得看一下，95%CI跟SD不一样
Ma2023_1	256	China	25	Health_COVID	Graphic	Content_based	错误信息的感知操纵性	前后测	One-week	Misinformation Discernment	联系作者	他们合并了真假两个维度	如果作者没有回复，按照假新闻可信度进行评估
Ma2023_2	167	China	23	Health_COVID	Graphic	Content_based	错误信息的感知操纵性	前后测	Two-weeks	Misinformation Discernment
Maertens2020	208	United States	36	Climate Change	Graphic	Content_based	Change in attitude	后测	One-week	Misinformation Discernment
Maertens2021_1	151	Countries	28	Common	Game	Technology-based	真假混合信息可信度	前后测	One-week	Misinformation Discernment	做discernment
Maertens2021_2	194	Countries	18-44	Common	Game	Technology-based	真假混合信息可信度	前后测	Nine-weeks	Misinformation Discernment	做discernment
Park2022	231	United States	42	Health	Graphic	Content_based	Change in attitude	后测	Immediately	Misinformation Discernment	问题：态度提高是真新闻还是假新闻
Piltch-Loeb2022	990	United States	40	Health_COVID	Graphic	Technology-based	全假的感知可信度与分享意图	后测	Immediately	Misinformation Discernment, Misinformation Sharing
Roozenbeek2019	95	Netherlands	16	emigration	Game	Technology-based	全假的感知可信度	后测	Immediately	Misinformation Discernment
Roozenbeek2021	1073	United States	Representative Sample	Common	Game	Technology-based	真假混合信息可信度	前后测	Immediately	Misinformation Discernment, Real Information Discernment	分析discernment
Roozenbeek2022_1	1072	United States	Representative Sample	Common	Video	Technology-based	Identification of misinformation	后测	Immediately	Misinformation Discernment, Misinformation Sharing	全部重新分析
Roozenbeek2022_2	1086	United States	Representative Sample	Common	Video	Technology-based	Identification of misinformation	后测	Immediately	Misinformation Discernment, Misinformation Sharing	全部重新分析
Roozenbeek2022_3	1095	United States	Representative Sample	Common	Video	Technology-based	Identification of misinformation	后测	Immediately	Misinformation Discernment, Misinformation Sharing	全部重新分析
Roozenbeek2022_4	1080	United States	Representative Sample	Common	Video	Technology-based	Identification of misinformation	后测	Immediately	Misinformation Discernment, Misinformation Sharing	全部重新分析
Roozenbeek2022_5	1083	United States	Representative Sample	Common	Video	Technology-based	Identification of misinformation	后测	Immediately	Misinformation Discernment, Misinformation Sharing	全部重新分析
Roozenbeek2022_6	1068	United States	Representative Sample	Common	Video	Technology-based	Identification of misinformation	后测	Immediately	Misinformation Discernment, Misinformation Sharing	全部重新分析
Roozenbeek2022_7	22632	United States	Representative Sample	Common	Video	Technology-based	Identification of misinformation	后测	Immediately	Misinformation Discernment	全部重新分析
Schmid-Petri2022	307	Germany	45	Climate Change	Graphic	Content_based	Change in attitude	后测	Immediately	Misinformation Discernment	好的可信度增加
van der Linden2017	698	United States	25-44	Climate Change	Graphic	Content_based	Change in attitude	后测	Immediately	Misinformation Discernment
vrage2019	406	United States	25-34	Climate Change, Policy, Health	Graphic	Technology-based	全假的感知可信度	后测	Immediately	Misinformation Discernment
Williams2020	319	United States	Representative Sample	Climate Change	Graphic	Content_based	Change in attitude	后测	Immediately	Misinformation Discernment
Zerback2021a	406	Germany	48	Policy	Graphic	Content_based	Change in attitude	后测	Immediately	Misinformation Discernment
Zerback2021b	382	Germany	48	Policy	Graphic	Content_based	Change in attitude	后测	Two-weeks	Misinformation Discernment

## Sheet: Sheet7
Study	Sample	Country	Age	Theme	Intervention	Intervention_Strategy	Team	Measurement	Place	Intervention_design	Measurement_Time	Team	Outcome
Agley2021	1017	United States	45	Health	Graphic	Content_based		COVID-19 False Statement, Trust in science	Online	Post only	Immediately	Other	Misinformation Credibility、Real Information Credibility
Amazeen2022	386	United States	46	Health	Graphic	Technology-based		COVID-19 Misinformation Credibility	Online	Post only	Immediately	Other	Misinformation Credibility
Apuke2022	470	Nigeria	18-35	Common	Course	Technology-based		Misinformation Credibility and Sharing	Offline	Pre-post	Immediately	Other	Misinformation Credibility, Misinformation Sharing
Basol2020	198	Nigeria	18-24	Common	Game	Technology-based		Misinformation Credibility	Online	Pre-post	Immediately	van der Linden team	Misinformation Credibility
Basol2021_1	717	France, Germany	28	Health	Game	Technology-based		Mis(Real)information Credibility and Sharing	Online	Pre-post	Immediately	van der Linden team	Misinformation Credibility, Real Information Credibility, Credibility Discernment, Misinformation Sharing, Real Information Sharing, Sharing Discernment
Basol2021_2	386	United Kingdom	43	Health	Game	Technology-based		Mis(Real)information Credibility and Sharing	Online	Pre-post	One-week	van der Linden team	Misinformation Credibility, Real Information Credibility, Credibility Discernment, Misinformation Sharing, Real Information Sharing, Sharing Discernment
Biddlestone2022_1	161	United States	36	Health	Graphic	Technology-based		COVID-19 Conspiracy Credibility	Online	Post only	立即	van der Linden team	Misinformation Credibility
Biddlestone2022_2	141	United States	39	Common	Graphic	Technology-based		MIST-8	Online	Post only	Immediately	van der Linden team	Misinformation Credibility, Real Information Credibility, Credibility Discernment
Boman2021a	227	United States	39	Policy	Graphic	Content_based		Belief in Institutions (Attacking and Attacked)	Online	Post only	Immediately	Other	Misinformation Credibility, Real Information Credibility
Boman2021b	342	United States	38	Policy	Graphic	Content_based		Belief in Institutions (Attacking and Attacked)	Online	Post only	Immediately	Other	Misinformation Credibility, Real Information Credibility
Brinson2022_1	458	United States	42	Health	Graphic	Content_based		Counterarguing	Online	Post only	Immediately	Other	Real Information Sharing
Brinson2022_2	543	United States	41	Health	Graphic	Content_based		Counterarguing	Online	Post only	Immediately	Other	Real Information Sharing
Cook2017_1	287	United States	48	Climate Change	Graphic	Content_based		Belief in Scientists	Online	Post only	Immediately	Other	Misinformation Credibility, Real Information Credibility
Cook2017_2	196	United States	48	Climate Change	Graphic	Technology-based		Belief in Scientists	Online	Post only	Immediately	Other	Real Information Credibility
Dai2022	286	United States	39	Health	Graphic	Content_based		Vaccination Intention	Online	Pre-post	Immediately	Other	Real Information Credibility
Green2022	83	Australia	36	Climate Change	Graphic	Technology-based		Mis(Real)information Credibility	Online	Post only	Immediately	Other	Misinformation Credibility, Real Information Credibility
Guan2021	198	United States	34	Health	Graphic	Content_based		Misinformation Credibility	Online	Post only	Immediately	Other	Misinformation Credibility
Iles2021	854	United States	34	Health	Graphic	Technology-based		Health Attitude, Misinformation Sharing	Online	Post only	Immediately	Other	Real Information Credibility, Misinformation Sharing
Jiang2022	82	China	19	Health	Graphic	Content_based		Vaccination intention	Online	Post only	Immediately	Other	Real Information Credibility
Lewandowsky2021	591	United States	35	Policy	Video	Technology-based		Fake Video Credibility and Sharing	Online	Post only	Immediately	Other	Misinformation Credibility, Misinformation Sharing
Ma2023_1	256	China	25	Health	Graphic	Content_based		Misinformation Credibility	Online	Pre-post	One-week	Other	Misinformation Credibility
Ma2023_2	167	China	23	Health	Graphic	Content_based		Misinformation Credibility	Online	Pre-post	Two-weeks	Other	Misinformation Credibility
Maertens2020	208	United States	36	Climate Change	Graphic	Content_based		Climate Change Attitude	Online	Pre-post	One-week	van der Linden team	Misinformation Credibility
Maertens2021_1	143	Countries	28	Common	Game	Technology-based		Mis(Real)information Credibility	Online	Pre-post	One-week	van der Linden team	Misinformation Credibility, Real Information Credibility, Credibility Discernment
Maertens2021_2	110	Countries	18-44	Common	Game	Technology-based		Mis(Real)information Credibility	Online	Pre-post	Nine-weeks	van der Linden team	Misinformation Credibility, Real Information Credibility, Credibility Discernment
Park2022	231	United States	42	Health	Graphic	Content_based		Attitude Toward HPV Vaccination, Real Information Sharing	Online	Post only	Immediately	Other	Real Information Credibility, Real Information Sharing
Piltch-Loeb2022	990	United States	40	Health	Graphic	Technology-based		Reverse Misinformation Credibility(Reverse) and Sharing	Online	Post only	Immediately	Other	Misinformation Credibility, Misinformation Sharing
Roozenbeek2019	95	Netherlands	16	Emigration	Game	Technology-based		Misinformation Credibility	Offline	Post only	Immediately	van der Linden team	Misinformation Credibility
Roozenbeek2021	1073	United States	Representative Sample	Common	Game	Technology-based		Mis(Real)information Credibility	Online	Pre-post	Immediately	van der Linden team	Misinformation Credibility, Real Information Credibility, Credibility Discernment
Roozenbeek2022_1	1072	United States	Representative Sample	Common	Video	Technology-based		Mis(Real)information Credibility and Sharing	Offline	Post only	Immediately	van der Linden team	Misinformation Credibility, Real Information Credibility, Credibility Discernment, Misinformation Sharing, Real Information Sharing, Sharing Discernment
Roozenbeek2022_2	1086	United States	Representative Sample	Common	Video	Technology-based		Mis(Real)information Credibility and Sharing	Offline	Post only	Immediately	van der Linden team	Misinformation Credibility, Real Information Credibility, Credibility Discernment, Misinformation Sharing, Real Information Sharing, Sharing Discernment
Roozenbeek2022_3	1095	United States	Representative Sample	Common	Video	Technology-based		Mis(Real)information Credibility and Sharing	Offline	Post only	Immediately	van der Linden team	Misinformation Credibility, Real Information Credibility, Credibility Discernment, Misinformation Sharing, Real Information Sharing, Sharing Discernment
Roozenbeek2022_4	1080	United States	Representative Sample	Common	Video	Technology-based		Mis(Real)information Credibility and Sharing	Offline	Post only	Immediately	van der Linden team	Misinformation Credibility, Real Information Credibility, Credibility Discernment, Misinformation Sharing, Real Information Sharing, Sharing Discernment
Roozenbeek2022_5	1083	United States	Representative Sample	Common	Video	Technology-based		Mis(Real)information Credibility and Sharing	Offline	Post only	Immediately	van der Linden team	Misinformation Credibility, Real Information Credibility, Credibility Discernment, Misinformation Sharing, Real Information Sharing, Sharing Discernment
Roozenbeek2022_6	1068	United States	Representative Sample	Common	Video	Technology-based		Mis(Real)information Credibility and Sharing	Offline	Post only	Immediately	van der Linden team	Misinformation Credibility, Real Information Credibility, Credibility Discernment, Misinformation Sharing, Real Information Sharing, Sharing Discernment
Roozenbeek2022_7	22632	United States	Representative Sample	Common	Video	Technology-based		Identifying Manipulative	Online	Post only	Immediately	van der Linden team	Misinformation Credibility
Schmid-Petri2022	307	Germany	45	Climate Change	Graphic	Content_based		Climate Change Attitude	Online	Post only	Immediately	Other	Real Information Credibility
van der Linden2017	698	United States	25-44	Climate Change	Graphic	Content_based		Scientific Consensus	Online	Pre-post	Immediately	van der Linden team	Real Information Credibility
Vrage2019	406	United States	25-34	Climate Change, Policy, Health	Graphic	Technology-based		Misinformation Credibility	Online	Post only	Immediately	Other	Real Information Credibility
Williams2020	319	United States	Representative Sample	Climate Change	Graphic	Content_based		Scientific Consensus	Online	Pre-post	Immediately	Other	Real Information Credibility
Zerback2021_1	406	Germany	48	Policy	Graphic	Content_based		Political Attitude	Offline	Pre-post	Immediately	Other	Misinformation Credibility
Zerback2021_2	382	Germany	48	Policy	Graphic	Content_based		Political Attitude	Offline	Pre-post	Two-weeks	Other	Misinformation Credibility
